# Supplementary material for: A critical path to producing high quality, reproducible data from quantitative western blot experiments
Source: Sci Rep. 2022 Oct 20;12:17599. doi: 10.1038/s41598-022-22294-x (PMC9585080; doi:10.1038/s41598-022-22294-x)
Supplement: Supplementary file 4 — Supplementary Information 4. [file 41598_2022_22294_MOESM4_ESM.xlsx]

## Sheet: 0
	1	2	3	4	5	6	7	8	9	10
	Gel	Target	BioGroup_	Band	Normalized Ratio (NR)	Relative Normalized Ratio (RNR)	Relative Normalized RNR	Interblot Control Ratio (IBCR)	Relative Normalized IBCR	Relative Normalized NR
			Sample	Density	(T1/LC) Per Sample	NR Per Sample	RNR Per Sample	NR Per Sample	IBCR Per Sample	NR Per Sample
				(BD)	Within Each Gel	Average NR Untreated	Average RNR Untreated	NR IBC	Average Untreated IBCR	Average NR Untreated
						Within Each Gel	Between Gels	Within Each Gel	Between Gels	Between Gels
	1	IBC	Interblot Control	12000	0.307692
	1	LC	Interblot Control	39000
	1	LC	Untreated_S1	40000
	1	LC	Untreated_S2	35000
	1	LC	Untreated_S3	37000
	1	LC	Treated_S1	39000
	1	LC	Treated_S2	41000
	1	LC	Treated_S3	40000
	1	T1	Untreated_S1	12000	0.3	0.814181	0.814181	0.975	0.829176	0.285744
	1	T1	Untreated_S2	14000	0.4	1.08557	1.08557	1.3	1.10557	0.380992
	1	T1	Untreated_S3	15000	0.405405	1.10024	1.10024	1.31757	1.12051	0.386141
	1	T1	Treated_S1	6000	0.153846	0.417529	0.417529	0.5	0.425219	0.146535
	1	T1	Treated_S2	7000	0.170732	0.463355	0.463355	0.554878	0.471889	0.162619
	1	T1	Treated_S3	7200	0.18	0.488509	0.488509	0.585	0.497506	0.171446
	2	IBC	Interblot Control	18000	1.5
	2	LC	Interblot Control	12000
	2	LC	Untreated_S4	12000
	2	LC	Untreated_S5	10000
	2	LC	Untreated_S6	11000
	2	LC	Treated_S4	13000
	2	LC	Treated_S5	10000
	2	LC	Treated_S6	11000
	2	T1	Untreated_S4	20000	1.66667	0.96266	0.96266	1.11111	0.94493	1.58747
	2	T1	Untreated_S5	18000	1.8	1.03967	1.03967	1.2	1.02052	1.71446
	2	T1	Untreated_S6	19000	1.72727	0.997666	0.997666	1.15152	0.979291	1.64519
	2	T1	Treated_S4	10000	0.769231	0.444305	0.444305	0.512821	0.436122	0.732677
	2	T1	Treated_S5	9000	0.9	0.519837	0.519837	0.6	0.510262	0.857232
	2	T1	Treated_S6	9000	0.818182	0.472579	0.472579	0.545455	0.463875	0.779302

## Sheet: Run Information
File Name	Test File.pcrd
Created By User	ADMIN
Notes
ID
Run Started	10/08/2015 22:28:29 UTC
Run Ended	10/09/2015 00:25:53 UTC
Sample Vol	40
Lid Temp	105
Protocol File Name	Unknown.prcl
Plate Setup File Name	Sean.pltd
Base Serial Number	CT003282
Optical Head Serial Number
CFX Manager Version	3.1.1517.0823.
